# Supplementary material for: Effects of protein sources at sahur on anaerobic power and strength during Ramadan in combat sport athletes: A single blind, randomized, placebo-controlled, counterbalanced crossover study design
Source: PLoS One. 2026 Mar 13;21(3):e0340961. doi: 10.1371/journal.pone.0340961 (PMC12987419; doi:10.1371/journal.pone.0340961)
Supplement: S1 Data — (XLSX) [file pone.0340961.s001.xlsx]

## Sheet: Sheet1
SubjectNo	Age	Height	Weight	Control WingatePeak	Plaesebo WingatePeak	WHEY WingatePeak	Casein WingatePeak	Control WingateMean	Plaesebo WingateMean	WHEY WingateMean	Casein WingateMean	Control BenchPress	Plaesebo BenchPress	WHEY BenchPress	Casein BenchPress	Control LegPress	Plaesebo LegPress	WHEY LegPress	Casein LegPress	Control CMJ	Plaesebo CMJ	WHEY CMJ	Casein CMJ	Control HandGrip	Plaesebo HandGrip	WHEY HandGrip	Casein HandGrip
1	21	171	68.7	11.8	11	10.5	11.4	8.6	7.5	7.6	8.5	1.2	1.1	1.2	1.2	2.6	2.6	2.6	2.6	41.1	42.9	41.1	40.9	0.53	0.49	0.53	0.57
2	27	169	65.6	13.8	12.2	12.7	13.4	10.6	9.5	9.6	10.3	1.1	1	1.1	1	2.5	2.5	2.5	2.5	43.8	44	43.4	43.3	0.65	0.57	0.68	0.71
3	24	175	68.5	12.7	12	11.4	12.2	9.9	8.7	9.2	9.4	1	0.9	0.9	1	2.2	2.3	2.3	2.3	47.4	48.2	49.4	48.9	0.57	0.61	0.56	0.6
4	19	168	65	12.9	11.1	12	12.6	9	7.9	8.3	8.7	1.3	1.3	1.3	1.3	2.6	2.7	2.6	2.7	50.4	49	48.7	49.3	0.58	0.59	0.56	0.65
5	31	181	75.1	13.4	11.9	12.4	13	10.4	9.5	9.8	9.9	1.2	1.1	1.2	1.2	2.7	2.7	2.7	2.8	50.8	49.1	48.2	49.1	0.59	0.62	0.58	0.56
6	33	176	67.2	12.8	11.1	12.1	12.8	9.4	8.8	8.2	9.2	1.2	1.1	1.1	1.2	2.8	2.7	2.8	2.8	40.6	39.3	37.2	38.7	0.71	0.74	0.72	0.68
7	29	178	68.2	12.8	11.8	11.7	12.6	10	9.1	9	9.4	1	1	1	1	2.7	2.7	2.6	2.6	49.9	45.9	46.7	47.9	0.51	0.44	0.48	0.56
8	31	169	63.8	12.8	11.8	11.9	12.7	9.7	8.8	9.1	9.5	1	1	1	1	2.5	2.5	2.4	2.5	54.7	53.2	55.4	55.1	0.67	0.61	0.62	0.61
9	28	179	66.9	13	11.9	11.9	12.8	9.5	8.4	8.5	8.9	1.3	1.2	1.3	1.3	2.5	2.4	2.5	2.5	38	35.9	35.3	36	0.51	0.48	0.48	0.44
10	29	173	66.1	11.7	10.9	10.5	11.6	7.9	7	7.1	7.2	1.2	1.1	1.1	1.1	2.4	2.3	2.4	2.4	35.2	33.9	37.3	35.5	0.53	0.49	0.5	0.47
11	30	176	72.5	12.3	11.7	11.2	12.3	9	8	7.9	8.7	1.1	1.1	1.1	1.1	2.1	2	2.1	2.1	37.4	36.2	39.8	37.9	0.72	0.66	0.75	0.79
12	29	184	79.3	11.4	9.6	10.2	11.1	8.2	7.4	7.1	7.8	1.1	1.1	1.1	1.1	2.2	2.2	2.2	2.2	45.6	44.4	42.9	43.9	0.62	0.56	0.67	0.65
13	31	171	68.2	12.1	11.5	11	11.8	9	7.9	7.8	8.6	1.3	1.2	1.2	1.3	2.9	2.8	2.9	2.8	38.6	39.1	37.5	37.4	0.51	0.53	0.44	0.45
14	27	176	67.2	13.7	12.8	13	13.1	10.3	9.5	9.6	9.7	0.9	0.9	0.9	0.9	2.8	2.7	2.8	2.8	30.5	33.2	33.6	32.5	0.69	0.67	0.66	0.64
15	28	174	71.5	12.9	11.8	12.1	12.4	9.2	8.3	8	8.5	1	0.9	0.9	0.9	2.2	2.2	2.2	2.2	47	46.8	47.2	48.2	0.72	0.66	0.67	0.67
16	28	174	71.5	13.5	12.4	12.3	13	10	8.7	9	9.7	1.2	1.1	1.2	1.2	2.3	2.3	2.3	2.3	47	43.7	42.8	44.9	0.7	0.75	0.65	0.63
17	20	185	82.8	13.7	13.1	12.5	13.1	10.3	9.7	9.4	9.7	1.1	1.1	1.1	1.1	2.3	2.3	2.2	2.3	46.5	44.7	45.9	45.9	0.68	0.64	0.71	0.66
18	26	181	75.1	13.2	12.3	12.5	13	9.4	8.3	8.5	8.7	1.2	1.1	1.1	1.2	2.4	2.3	2.4	2.4	33.1	36.3	35.4	34.5	0.69	0.73	0.71	0.64
19	31	185	83.1	13.2	12.1	12.3	13.2	9.7	8.9	8.5	9	1.3	1.2	1.2	1.3	2.5	2.4	2.4	2.5	47	50.8	50.2	49	0.62	0.56	0.59	0.67
20	31	170	69.4	12.4	10.8	11.5	11.8	9.3	8.3	8.7	9	1	1	0.9	1	2.3	2.3	2.3	2.3	38.6	38	39.8	38.8	0.62	0.54	0.6	0.59
21	30	173	72.2	13.1	12.5	12	13.1	9.5	8.5	8.9	9.4	1.3	1.3	1.3	1.3	2.5	2.5	2.4	2.5	49.9	51	53.7	51.5	0.54	0.6	0.55	0.52
22	24	185	78.9	11.6	10	10.3	11.2	7.7	6.5	7.1	7.2	1	1	1	1	2.9	2.9	2.8	2.9	34.4	38	37.2	36.3	0.56	0.52	0.52	0.48
23	25	176	75.5	11.7	10.6	11	11.4	8.3	7.5	7.5	8	1.1	1.1	1	1.1	2.5	2.5	2.5	2.5	33.6	31	30.1	32.4	0.71	0.75	0.72	0.77
24	24	170	67.3	12.5	11.2	11.7	11.9	8.9	7.8	7.9	8.4	1	1	1	1	2.5	2.6	2.5	2.5	50.1	52.6	49.4	50.9	0.57	0.57	0.59	0.51
